# Supplementary material for: Multiomics analysis reveals flavonoid accumulation and biosynthesis across different cultivation years and localities of Gongronemopsis tenacissima (Dai-Bai-Jie)
Source: PeerJ. 2025 Dec 16;13:e20439. doi: 10.7717/peerj.20439 (PMC12716135; doi:10.7717/peerj.20439)
Supplement: Supplemental Information 3 [file peerj-13-20439-s003.xls]

## Sheet: Sheet1
ITEM TO CHECK	CHECKLIST
EXPERIMENTAL DESIGN
Definition of experimental and control groups	experimental groups:Cluster-43408.2,Cluster-46899.5,Cluster-51734.2,Cluster-60047.2,Cluster-63886.1;control groups:GAPDH
Number within each group	3
SAMPLE
Description
Microdissection or macrodissection	Macrodissection
Processing procedure
If frozen - how and how quickly?	Quick-frozen in liquid nitrogen for more than 30min, then transferred to -80℃ for storage, and then transported in dry ice state
If fixed - with what, how quickly?	Packed in EP tube, frozen and fixed in liquid nitrogen.
Sample storage conditions and duration (especially for FFPE samples)	Preserve at minus 80 for 2 weeks.
NUCLEIC ACID EXTRACTION
Procedure and/or instrumentation
Name of kit and details of any modifications	Vortex oscillator, conventional centrifuge, Fluorescence quantitative PCR instrument, Micro-ultraviolet spectrophotometer
Details of DNase or RNAse treatment	For RNAse-free plastic products and gun heads, RNAse-Free ddH2O is used as the preparation solution.
Contamination assessment (DNA or RNA)	Electrophoresis
Nucleic acid quantification	OD260/OD280
Instrument and method	kit
RNA integrity method/instrument
RIN/RQI or Cq of 3' and 5' transcripts
Inhibition testing (Cq dilutions, spike or other)
REVERSE TRANSCRIPTION
Complete reaction conditions
Amount of RNA and reaction volume	1µg/10µL
Priming oligonucleotide (if using GSP) and concentration	0.5µL
Reverse transcriptase and concentration	MonScript™ RTIII All-in-One Mix with dsDNase
Temperature and time	37℃,10min;55℃,15min;85℃,5min
qPCR TARGET INFORMATION
If multiplex, efficiency and LOD of each assay.	Not done
Sequence accession number
Location of each primer by exon or intron (if applicable)	提供CDS序列且对应上引物位置
What splice variants are targeted?	提供CDS序列且对应上引物位置，没有可变剪接位置
qPCR OLIGONUCLEOTIDES
Primer sequences	Cluster-43408.2(F 5'-TGATGAATGGGAAGCCCGAG-3' R 5'-TAGCGGTCCTGTTTTGGCTT-3')Cluster-46899.5(F 5'-AGCCCTTGAAGAATTTGGTTGT-3' R 5'-ATCTCTTGTAAAGGCCGATCAAA-3')Cluster-51734.2(F 5'-GGACCTGGCTAAGGAAGTGT-3' R 5'-TGTGAAGAAAGGCACCGTCA-3')Cluster-60047.2(F 5'-GCATCCGTGGCGATCAAATC-3' R 5'-TGCCACTTGGAACCCTTTGT-3')Cluster-63886.1(F 5'-CATGCCCTCCTCAACAACGA-3' R 5'-GGACCTGCACTCCTTGATCC-3')
Location and identity of any modifications	提供CDS序列且对应上引物位置
qPCR PROTOCOL
Complete reaction conditions
Reaction volume and amount of cDNA/DNA	1µL cDNA with≤100ng
Primer, (probe), Mg++ and dNTP concentrations	0.7 μL with 0.7 µM
Polymerase identity and concentration	Taq DNA Polymerase、Antibody、Guard
Buffer/kit identity and manufacturer	QIAGEN
Additives (SYBR Green I, DMSO, etc.)	SYBR Green I
Complete thermocycling parameters	PCR initial heat activation with 2min,95℃,1 cycle;Denaturation with 5s,95℃,40 cycle;Combined annealing/extension with 30s,60℃,40 cycle
Manufacturer of qPCR instrument	ABI 7500
qPCR VALIDATION
Specificity (gel, sequence, melt, or digest)
For SYBR Green I, Cq of the NTC
Standard curves with slope and y-intercept	Not done
PCR efficiency calculated from slope	Not done
r2 of standard curve	Not done
Linear dynamic range	Not done
Cq variation at lower limit	Not done
Evidence for limit of detection	Not done
If multiplex, efficiency and LOD of each assay.	Not done
DATA ANALYSIS
qPCR analysis program (source, version)	ABI 7500
Cq method determination	The Cq value is calculated by subtracting the threshold line from the Ct value.
Outlier identification and disposition	CT SD＜0.5
Results of NTCs	CT value is 35
Description of normalisation method	Not standardized
Number and stage (RT or qPCR) of technical replicates	1
Statistical methods for result significance	SPSS
Software (source, version)	WPS Office excel
Table 1. MIQE checklist for authors, reviewers and editors. All essential information (E) must be submitted with the manuscript. Desirable
information (D) should be submitted if available. If using primers obtained from RTPrimerDB, information on qPCR target, oligonucleotides,
protocols and validation is available from that source.
*: Assessing the absence of DNA using a no RT assay is essential when first extracting RNA. Once the sample has been validated as
RDNA-free, inclusion of a no-RT control is desirable, but no longer essential.
**: Disclosure of the probe sequence is highly desirable and strongly encouraged. However, since not all commercial pre-designed assay
vendors provide this information, it cannot be an essential requirement. Use of such assays is advised against.
